# Supplementary material for: The Role of Microbes in Surgical Decision Making for Infective Endocarditis: Mitral Valve Repair or Replacement?
Source: Microorganisms. 2024 Jun 28;12(7):1320. doi: 10.3390/microorganisms12071320 (PMC11278633; doi:10.3390/microorganisms12071320)
Supplement: Supplementary file 1 [file microorganisms-12-01320-s001.zip]

Archive with 1 entries (1 files):
- microorganisms-3061537-supplementary.pdf
